# Supplementary material for: Cost-effectiveness analysis of using the TBX6-associated congenital scoliosis risk score (TACScore) in genetic diagnosis of congenital scoliosis
Source: Orphanet J Rare Dis. 2020 Sep 15;15:250. doi: 10.1186/s13023-020-01537-y (PMC7493351; doi:10.1186/s13023-020-01537-y)
Supplement: Supplementary file 1 — Additional file 1. [file 13023_2020_1537_MOESM1_ESM.xlsx]

## Sheet: S1
Supplementary Table 1. TACScore:the risk prediction model for TACS
Risk	Categories	Points
Segmented hemi-/butterfly vertebrae in the lower half of the spine (T8-S5)	Without	0
	With	3
No. of vertebral malformations	1-3	0
	4-6	-1
	7-9	-2
	10-12	-3
	>12	-4
Intraspinal defects	Without	0
	With	-3
Ribs defects	Without	0
	Simple	1
	Complexa	-1
Abbreviation: TACS, TBX6-associated congenital scoliosis
aThe rib anomalies were divided into simple or complex types following the criteria described by Tsirikos and McMaster1
Reference 1. Tsirikos AI, McMaster MJ. Congenital anomalies of the ribs and chest wall associated with congenital deformities of the spine. J Bone Joint Surg Am. 2005;87(11):2523-2536.
